# Supplementary material for: Heat Treatment of Seeds to Control Invasive Common Ragweed (Ambrosia artemisiifolia), Narrow-Leaved Ragwort (Senecio inaequidens) and Giant Hogweed (Heracleum mantegazzianum)
Source: Plants (Basel). 2024 Jan 23;13(3):341. doi: 10.3390/plants13030341 (PMC10856870; doi:10.3390/plants13030341)
Supplement: Supplementary file 1 [file plants-13-00341-s001.zip]

Archive with 1 entries (1 files):
- plants-2810306-supplementary.pdf
